# Supplementary material for: Metabolomic Signatures of Biotrauma Associated with Mortality in ICU Patients Requiring Invasive Mechanical Ventilation and ECMO
Source: Metabolites. 2026 Jul 22;16(7):516. doi: 10.3390/metabo16070516 (PMC13414384; doi:10.3390/metabo16070516)
Supplement: Supplementary file 1 [file metabolites-16-00516-s001.zip]

Archive with 1 entries (1 files):
- metabolites-4429486-supplementary.pdf
